# Supplementary material for: Detecting conservation benefits of marine reserves on remote reefs of the northern GBR
Source: PLoS One. 2017 Nov 8;12(11):e0186146. doi: 10.1371/journal.pone.0186146 (PMC5695593; doi:10.1371/journal.pone.0186146)
Supplement: S3 Table — Fish biomass per fishing category, percentage cover of principal benthic components, and other reef site attributes. (XLS) [file pone.0186146.s006.xls]

## Sheet: DataFrame_Site-level
S3 Table. a) Site-average fish biomass per fishing category, percentage cover of principal benthic components, and other reef site attributes
				Fish biomass (g 120 m2)				% coral cover				% cover						Other attributes
Bioregion	Status	Reef	Site	Coral trout	Highly-targeted	Less-targeted	Non-targeted (<10 cm)	Branching	Tabular Acroproa	Massive	Plates	Macroalgae	CCA	Turf	Sediment-laden turf	Sand	Sessile invertebrates	Wind exposure	Depth	Observer	Habitat type
Inner_North	fished	AU25	AU2577	323.357	436.781	571.394	766.482	11.3333	0	2.33333	16.3333	0.333333	6.66667	45	5.66667	3.33333	7	Windward	6	O1	ForeReef
Inner_North	fished	AU25	AU2578	404.671	1899.42	419.789	401.672	4.05	0.3	22.5	2.5	4.85	0.55	20.8	11.1	2.3	12.75	Windward	10	O34	ForeReef
Inner_North	fished	AU25	AU2591	978.596	1666.48	2405.41	606.277	3	0	18.8571	2	1.14286	0.142857	2.85714	14.5714	14.5714	6.71429	Windward	11	O12	ForeReef
Inner_North	fished	AU25	AU2592	259.537	721.772	647.172	184.392	2.625	4.95	4.825	2.25	3.4	0.85	6.85	9.8	8.25	11.25	Windward	10	O34	ForeReef
Inner_North	fished	AU25	AU2593	1471.46	3720.54	1685.74	716.632	3	0	2	0	0	22	13	0	0	8	Leeward	11	O12	ForeReef
Inner_North	fished	AU25	AU2594	466.908	772.81	386.832	241.201	6.26667	0.111111	10.2667	5.02222	0.622222	0.0666667	4.46667	8.15556	10.1333	8.37778	Leeward	10	O34	BackReef
Inner_North	Reserve	AU34	AU3479	1031.38	3530.23	1053.8	347.293	3	1	22.3333	2.33333	0.666667	0.333333	3.33333	17	16.6667	2.66667	Windward	10	O1	ForeReef
Inner_North	Reserve	AU34	AU3481	250.096	2741.87	304.662	301.829	10.6667	0.333333	8.66667	5	1.66667	0	2	19.3333	10	8	Leeward	10	O1	ForeReef
Inner_North	Reserve	AU34	AU3483	706.218	4569.71	2968.44	307.294	6.33333	1	11.6667	12.3333	0.333333	0	7.33333	11	5.66667	7	Leeward	11	O1	ForeReef
Inner_North	fished	AU39	AU3973	1962.17	3386.13	4847.53	849.484	0.333333	0	24	9.33333	0	0	1.66667	15.6667	14.6667	2.66667	Leeward	10	O1	BackReef
Inner_North	fished	AU39	AU3974	408.777	1265.68	825.399	914.186	14.0333	7.6	14.7667	10.1333	1	1.66667	4.73333	2.66667	8.23333	1.96667	Leeward	10	O34	ForeReef
Inner_North	fished	AU39	AU3975	1343.34	2701.29	1226.94	611.947	20.3333	2.33333	3.33333	9	0	0	0.666667	15.6667	18	5.33333	Leeward	9	O1	BackReef
Inner_North	fished	AU39	AU3976	158.503	858.186	636.378	559.005	13.4286	0	22.7143	0.428571	0.142857	0.714286	3	8.57143	2.57143	2.14286	Leeward	10	O34	BackReef
Inner_North	fished	AU39	AU3995	457.464	768.972	2650.38	1254.98	6.25	0	15.75	0	0	0	0	25.75	3.75	0	Leeward	11	O12	BackReef
Inner_North	fished	AU39	AU3996	384.945	1386.43	531.09	216.13	19.3333	9.5	6.5	0.833333	2.33333	0.333333	1.66667	15.6667	9.33333	6.16667	Windward	10	O34	ForeReef
Inner_North	Reserve	AUMM	AUMM85	2421.08	5122.3	2159.76	583.687	5.66667	1.33333	13.6667	6.33333	1.66667	0	12.3333	11	6.66667	4.66667	Windward	11	O12	ForeReef
Inner_North	Reserve	AUMM	AUMM86	79.4983	1199.98	521.107	272.042	4.09091	1.45455	16.6364	10.0909	0.0909091	0.636364	2.18182	6.18182	10.6364	4	Leeward	10	O34	BackReef
Inner_North	Reserve	AUMM	AUMM87	476.873	2300.93	6904.51	636.629	2	0.333333	13.6667	4.33333	0.333333	0	1.66667	11.3333	13.3333	12	Windward	11	O12	ForeReef
Inner_North	Reserve	AUMM	AUMM88	411.398	2691.6	568.733	437.822	4.4	1	11.9143	18.5429	0.742857	1.25714	6.28571	9.42857	7.71429	6	Windward	10	O34	ForeReef
Inner_North	Reserve	AUMM	AUMM89	381.015	1315.88	1507.51	672.368	1.33333	2	9.33333	13	0	0.333333	7.66667	11.6667	6.33333	5.33333	Leeward	11	O12	BackReef
Inner_North	Reserve	AUMM	AUMM90	731.745	2369.41	2394.62	321.478	12.5714	2.25714	16	4.71429	0.371429	0.742857	1.91429	11.2286	6.74286	7.48571	Leeward	10	O34	BackReef
Inner_North	Reserve	AUMO	AUMO100	1009.87	7557.78	4813.09	239.292	12.2	0.85	10.975	2.875	1.325	1.475	4.1	6	10.45	5.325	Windward	10	O34	ForeReef
Inner_North	Reserve	AUMO	AUMO101	140.954	742.382	1314.84	608.415	6	2	23	5	4	1	11	3	2	9	Leeward	10	O12	ForeReef
Inner_North	Reserve	AUMO	AUMO102	449.923	3666.61	2734.31	283.937	2.88571	1.34286	4.68571	10.7429	0.942857	0.114286	2.97143	25.6857	17.9714	10.5714	Leeward	10	O34	BackReef
Inner_North	Reserve	AUMO	AUMO97	1151.06	4438.65	6706	1131.41	1.66667	0.333333	15.6667	7.66667	0	0	2.66667	5.66667	0.333333	2.66667	Windward	11	O12	ForeReef
Inner_North	Reserve	AUMO	AUMO98	345.638	15195.9	2357.34	364.946	4.15556	1.53333	12.2	3.75556	2.11111	0.777778	7.31111	8.28889	2.8	4.15556	Leeward	10	O34	ForeReef
Inner_North	Reserve	AUMO	AUMO99	1335.05	5243.07	3499.43	716.797	2.5	0	5.5	3	0	0	11	18.5	21	6	Leeward	10	O12	BackReef
Inner_North	Reserve	AUPS	AUPS67	1157.39	7210.46	23842.2	576.738	2.33333	0	2.33333	3	0.333333	1.33333	6	24.3333	28.6667	8.33333	Windward	10	O1	ForeReef
Inner_North	Reserve	AUPS	AUPS68	604.527	5253.21	2436.28	443.132	9.66667	0	12.3333	3.33333	3.66667	6.66667	11.6667	5	5.66667	4.66667	Windward	10	O34	ForeReef
Inner_North	Reserve	AUPS	AUPS69	1464.14	7037.98	3028.75	751.36	1	0	23.25	4.25	0.75	0.5	0.25	2	0	0	Leeward	8	O1	BackReef
Inner_North	Reserve	AUPS	AUPS70	325.886	4426.6	3352.25	266.596	4.03333	1.16667	36.3	5.46667	0.733333	1.86667	9.06667	3.33333	5.76667	2.36667	Windward	10	O34	ForeReef
Inner_North	Reserve	AUPS	AUPS71	572.539	1163.47	2915.55	598.611	3	0	8.5	25.5	0	0	0.5	15	11	3	Windward	10	O1	ForeReef
Inner_North	Reserve	AUPS	AUPS72	0	991.873	2049.8	237.978	8.4	1.1	19	6.95	0.05	0.05	7.05	9.95	3.5	3.65	Leeward	10	O34	BackReef
Mid-Shelf	fished	AU43	AU4331	54.4453	817.861	248.532	611.796	3.66667	0	12.6667	0.666667	4.33333	0.333333	19.6667	15.3333	5	10.3333	Leeward	10	O1	BackReef
Mid-Shelf	fished	AU43	AU4332	622.178	776.923	194.107	320.958	0.7	0	3.9	0.65	3.1	0.6	18.6	11.35	1.35	7	Windward	10	O34	ForeReef
Mid-Shelf	fished	AU43	AU4333	28.447	254.433	350.421	339.133	0	0	5.33333	0	4.66667	0.333333	7.66667	32.6667	0	5	Leeward	10	O1	BackReef
Mid-Shelf	fished	AU43	AU4334	108.73	341.73	126.748	302.394	0.666667	0	4	0	4	0.666667	2.66667	10.3333	0.333333	7.66667	Windward	10	O34	ForeReef
Mid-Shelf	fished	AU43	AU4335	164.571	455.631	999.055	904.402	1.33333	0	11.3333	1.33333	5.33333	0.333333	16.3333	8.66667	2.66667	4.66667	Leeward	9	O1	BackReef
Mid-Shelf	fished	AU43	AU4336	391.149	568.562	2.6545	281.878	0	0	6	0	4.2	0.6	32.8	2.8	42.2	7.2	Windward	10	O34	ForeReef
Mid-Shelf	Reserve	AUEY	AUEY163	158.846	355.665	139.322	276.242	2.25	0	15.6	0	4.1	1.05	3.75	21.6	11.55	13.05	Leeward	8	O1	Lagoon
Mid-Shelf	Reserve	AUEY	AUEY164	798.385	1098.83	99.8007	251.616	5.7	1.3	17.4	1.6	1.9	1.5	5.6	26.8	2.5	6.5	Leeward	10	O34	Lagoon
Mid-Shelf	Reserve	AULK	AULK19	203.703	203.703	928.586	902.128	14.5	10	0	4	1.5	6.5	8	1	0	5.5	Windward	10	O1	ForeReef
Mid-Shelf	Reserve	AULK	AULK20	601.018	601.018	204.058	960.301	0	0	49	0	1	1	12	0	8	4	Windward	10	O34	BackReef
Mid-Shelf	Reserve	AULK	AULK21	1635.92	1635.92	2569.47	799.94	2	0	11	0	3	3.5	23.5	19.5	3.5	10	Windward	12	O1	ForeReef
Mid-Shelf	Reserve	AULK	AULK22	0	0	5.14025	331.918	2	0	1	0	26	1	2	42	14	6	Leeward	10	O34	ForeReef
Mid-Shelf	Reserve	AULK	AULK29	2280.6	2280.6	946.029	917.846	0	0	4	0.5	5	1.5	33.5	26	2.5	8	Leeward	8	O1	Lagoon
Mid-Shelf	Reserve	AULK	AULK30	723.978	1091.78	55.6343	317.092	0	0	0.6	0.2	18.2	1.6	38.2	26.6	6.4	2.2	Leeward	10	O34	ForeReef
Mid-Shelf	Reserve	AUPE	AUPE123	4772.2	5181.18	1426.35	1839.42	7.33333	3.33333	32.6667	6.66667	0	0.666667	5.33333	10.3333	1.66667	2	Leeward	11	O12	BackReef
Mid-Shelf	Reserve	AUPE	AUPE124	2201.22	3244.66	281.849	526.857	9.16667	0.7	15.9	1.4	0.333333	1.8	16.3667	10.9	3.83333	7.9	Windward	10	O34	BackReef
Mid-Shelf	Reserve	AUPE	AUPE125	2392.65	2476.83	525.33	1426.31	1	6.66667	19	31.3333	0.333333	0.333333	3.33333	5	9.33333	2.66667	Leeward	10	O12	Lagoon
Mid-Shelf	Reserve	AUPE	AUPE126	667.031	730.214	1126.92	1467.04	12.4667	5.83333	13.9333	3.53333	1.13333	2.3	8.96667	5.16667	0.833333	6.43333	Windward	10	O34	ForeReef
Mid-Shelf	Reserve	AUPE	AUPE127	2183.44	2687.6	1068.11	1588.73	19.3333	0	29.3333	9.33333	0	0.333333	2.33333	8.33333	0	1.66667	Windward	11	O12	BackReef
Mid-Shelf	Reserve	AUPE	AUPE128	407.944	694.659	30.344	583.983	8.28571	4.42857	10.7143	2.14286	0.714286	1.85714	6.71429	18.7143	3.85714	4.85714	Windward	10	O34	ForeReef
Mid-Shelf	Reserve	AUSD	AUSD129	1578.29	1663.77	506.402	925.966	28.25	16	6.75	0.25	0.75	1	3.25	2.25	0.5	0.5	Leeward	8	O12	ForeReef
Mid-Shelf	Reserve	AUSD	AUSD130	108.344	197.313	80.8257	704.131	8.52	2.7	11.78	3.14	0.6	2.76	4.76	21.92	1.8	2.98	Leeward	10	O4	ForeReef
Mid-Shelf	Reserve	AUSD	AUSD131	2355.1	2511.18	95.5178	795.722	20.5	6.25	3	3	0	3.25	2.25	1	4.5	0.25	Windward	11	O12	Lagoon
Mid-Shelf	Reserve	AUSD	AUSD132	247.612	530.27	872.193	1266.32	8.975	6.875	22.9	7.05	0.875	3.975	3.4	4.875	1.225	4.05	Windward	10	O34	ForeReef
Mid-Shelf	Reserve	AUSD	AUSD133	1346.09	1510.32	3219.56	860.519	13.75	7.5	5.5	4.5	0	0.25	0	0	2	0	Windward	11	O12	Lagoon
Mid-Shelf	Reserve	AUSD	AUSD134	209.278	559.205	1179.89	440.739	15.5556	14.2222	8.66667	3.11111	0.111111	0.222222	7.77778	6.77778	3	2.88889	Windward	10	O34	Lagoon
Mid-Shelf	Reserve	AUWL	AUWL23	173.564	532.733	1090.47	740.919	2.66667	0	17.6667	0.333333	2.66667	1.66667	25.6667	15.3333	0.666667	4.66667	Leeward	10	O1	Lagoon
Mid-Shelf	Reserve	AUWL	AUWL24	91.9668	91.9668	329.697	259.693	5.8	0	1.6	0.2	29	2.4	22.4	20.2	6.8	3.6	Windward	10	O34	Lagoon
Mid-Shelf	Reserve	AUWL	AUWL25	1559.27	1887.35	223.276	649.888	2	0	13.5	0.5	4	0.5	47	6	1.5	3.5	Windward	12	O1	ForeReef
Mid-Shelf	Reserve	AUWL	AUWL26	391.591	480.271	247.6	354.953	0	0	3	0	8.6	1.6	21	36.6	12.2	10	Leeward	11	O34	ForeReef
Mid-Shelf	Reserve	AUWL	AUWL27	4588.76	7463.58	1193.81	805.095	2	0	12.5	0	10	1.5	18.5	22	5	10.5	Windward	12	O1	Lagoon
Mid-Shelf	Reserve	AUWL	AUWL28	918.179	918.179	209.991	237.012	0.8	0	1.6	0.2	22.8	7	31.6	5.4	13	11.4	Windward	10	O34	ForeReef
Outer -South	Reserve	AUCT	AUCT49	2193.98	2193.98	4167.51	913.245	0	0	10	0	2	10	15	0	3	13	Leeward	11	O1	Lagoon
Outer -South	Reserve	AUCT	AUCT50	312.333	312.333	671.443	704.46	16	2	10.8	5	1.2	10.8	5.2	0	0.2	0	Windward	10	O34	ForeReef
Outer -South	Reserve	AUCT	AUCT51	1100.34	1100.34	583.047	928.481	4	0	7	0	0	24	17	1	6	15	Leeward	11	O1	ForeReef
Outer -South	Reserve	AUCT	AUCT52	235.038	258.218	663.439	2063.83	7.4	3	5	4.2	4.6	37.8	29.4	0.2	0	2.6	Windward	10	O34	ForeReef
Outer -South	Reserve	AUCT	AUCT53	2060.18	2060.18	1124.83	825.112	0	0	13	0	9	14	6	3	5	4	Windward	11	O1	ForeReef
Outer -South	Reserve	AUCT	AUCT54	1238.45	1637.2	16018.5	372.032	10	0	14.6	0.4	10.2	19.4	22.6	0	2	7.2	Leeward	10	O34	BackReef
Outer -South	Reserve	AUHI	AUHI159	2965.69	3080.12	426.784	1320.66	15.7143	1.71429	9.85714	11.2857	0.285714	4.85714	0.857143	8.28571	2.14286	1.57143	Windward	11	O1	ForeReef
Outer -South	Reserve	AUHI	AUHI160	471.082	471.082	91.2653	1661.44	12.3778	3.37778	6.57778	4.22222	0.688889	6.75556	10.1778	2	0.822222	7.73333	Leeward	10	O34	Lagoon
Outer -South	Reserve	AUHI	AUHI161	337.599	337.599	727.175	864.406	11.5	2	12.5	3	1	5	4.5	7.5	0	3	Leeward	11	O1	ForeReef
Outer -South	Reserve	AUHI	AUHI162	2531.2	2531.2	3076.06	1057.86	18.9556	1.46667	9.11111	3.17778	3.42222	8.26667	8.95556	0.666667	0.0444444	8.02222	Leeward	10	O34	Lagoon
Outer -South	Reserve	AUHI	AUHI165	593.751	593.751	12288.3	837.643	14	0	6	0	0	20	16	1	1	8	Leeward	10	O1	ForeReef
Outer -South	Reserve	AUHI	AUHI166	3398	3432.91	13405	977.832	11	0	14.5	0.5	2	7.5	3.5	0	2	1.5	Leeward	10	O34	ForeReef
Outer -South	fished	AUHK	AUHK43	0	0	395.418	1168.24	26.6	1.2	1.8	1.2	5.6	35.8	15.4	0	0	2.6	Windward	12	O1	ForeReef
Outer -South	fished	AUHK	AUHK44	36.7232	36.7232	1098.17	519.957	3.33333	0.666667	9.66667	11	2.33333	7.66667	12.3333	3	0.333333	6.33333	Windward	10	O34	ForeReef
Outer -South	fished	AUHK	AUHK45	295.763	295.763	1354.48	1210.77	7.8	6	2.6	9	2.2	39.2	28	0	0	1.6	Leeward	11	O1	BackReef
Outer -South	fished	AUHK	AUHK46	208.222	242.687	77.1412	233.293	9.33333	3.66667	4.33333	1	3.66667	3.66667	27.3333	1	0	3.66667	Windward	10	O34	ForeReef
Outer -South	fished	AUHK	AUHK47	827.327	827.327	4473.69	781.832	5	1.4	4.4	5.2	7	11.8	30.4	0	1.8	6.8	Windward	11	O1	ForeReef
Outer -South	fished	AUHK	AUHK48	934.774	934.774	1653.57	642.433	5	3	3	1.5	3.5	7.5	32.5	0	0	27.5	Leeward	10	O34	Lagoon
Outer -South	fished	AUJW	AUJW55	1717.84	1717.84	3607.45	1121.09	4	0	11	0	0	12	10	3	4	14	Windward	11	O1	ForeReef
Outer -South	fished	AUJW	AUJW56	513.859	558.343	163.885	475.361	17.6286	7.57143	6.28571	6.85714	1.88571	6.08571	9.88571	1.14286	0.657143	9.34286	Windward	10	O34	ForeReef
Outer -South	fished	AUJW	AUJW57	2794.29	2794.29	7561.11	1547.06	6	0	5	0	2	10	12	1	0	6	Windward	11	O1	ForeReef
Outer -South	fished	AUJW	AUJW58	242.08	287.185	359.875	281.786	4	1	0	0	2	15	11	0	6	8	Windward	10	O34	ForeReef
Outer -South	fished	AUPK	AUPK59	3741.6	3741.6	6473.52	1169.6	0	3	13	0	0	22	12	6	16	2	Windward	11	O1	ForeReef
Outer -South	fished	AUPK	AUPK60	175.16	175.16	85.9185	238.347	5	3	7	0	0	22	13	1	10	11	Windward	10	O34	ForeReef
Outer -South	fished	AUR5	AUR513	0	0	988.448	968.229	0	5	23	2	0	0	4	7	0	4	Windward	11	O1	BackReef
Outer -South	fished	AUR5	AUR514	1191.15	1301.05	1080.41	694.66	31.6667	0	4.66667	9.33333	0.666667	0.333333	1.33333	0	0	4.66667	Windward	10	O34	ForeReef
Outer -South	fished	AUR5	AUR515	1606.75	1606.75	1055.86	1392.12	22	0.533333	11.8667	9.4	2.46667	7.86667	4.13333	0	0.6	7.93333	Leeward	11	O1	Lagoon
Outer -South	fished	AUR5	AUR516	0	0	344.196	878.744	4.05	5	9.6	0.25	1.75	3.1	15.15	4.1	3.35	1.7	Windward	10	O34	ForeReef
Outer -South	fished	AUR5	AUR517	1122.63	4437.89	1543.99	998.705	16	0	6	0	0	0	0	0	0	0	Leeward	12	O1	ForeReef
Outer -South	fished	AUR5	AUR518	227.365	2748.45	888.644	210.403	16.8	0	2.8	0.8	3.6	9.4	49	0	0.4	3.4	Windward	10	O34	ForeReef
Outer -South	Reserve	AUR6	AUR607	508.7	508.7	2244.55	1169.89	31	0	12	0	0	0	10	6	17	0	Windward	11	O1	ForeReef
Outer -South	Reserve	AUR6	AUR608	0	0	864.774	639.043	11.2	0	3	1	2.2	7.6	26.8	0.2	20.4	20.2	Windward	10	O34	ForeReef
Outer -South	Reserve	AUR6	AUR609	1948.07	2167.88	1305.58	966.828	15	4	1	2	1	24	0	0	1	14	Leeward	9	O1	Lagoon
Outer -South	Reserve	AUR6	AUR610	391.591	391.591	1215.11	1336.17	15	10	0	7	3	23	2	0	0	11	Windward	10	O34	ForeReef
Outer -South	Reserve	AUR6	AUR611	8347.33	8347.33	15994.9	3575.32	4.5	5.5	9	1	3	11	17	0	1.5	10.5	Leeward	11	O1	BackReef
Outer -South	Reserve	AUR6	AUR612	167.38	413.338	1240.62	300.688	4.4	0	27	7.4	3	10.4	12.2	3.4	1	4	Leeward	10	O34	ForeReef
Outer -South	Reserve	AUR7	AUR701	0	0	141.392	411.009	17	0	7.5	0	0.5	1	11	0	0	10	Windward	10	O34	ForeReef
Outer -South	Reserve	AUR7	AUR702	0	0	745.082	1263.59	18.3	2.9	8.1	1.7	1.6	14.2	1.6	0	0	0.7	Leeward	11	O1	ForeReef
Outer -South	Reserve	AUR7	AUR703	0	0	763.632	417.584	15.6667	5.33333	15	0	0	2	4	0	0	6	Windward	10	O34	ForeReef
Outer -South	Reserve	AUR7	AUR704	783.183	783.183	3671.34	940.81	16.5	10	3.5	1.1	3.5	11.4	1.8	0.1	0.2	1.5	Windward	13	O1	BackReef
Outer -South	Reserve	AUR7	AUR705	17.6745	17.6745	273.976	587.765	6.4	8.2	3	11	7	36	16	0	0	2	Leeward	10	O34	ForeReef
Outer -South	Reserve	AUR7	AUR706	621.621	621.621	711.466	721.577	3.2	5.2	0.8	10	21.2	1.6	17.4	0.2	4.4	26	Leeward	11	O1	Lagoon
Outer -South	Reserve	AUYG	AUYG37	417.021	417.021	2838.4	1676.53	2	0	5.5	1.5	14	2.5	18.5	15	0.5	2.5	Leeward	12	O1	BackReef
Outer -South	Reserve	AUYG	AUYG38	3.31833	3.31833	643.964	400.221	17.9	14	6.25	1.75	0.6	12.15	5.4	0	0	0.8	Windward	10	O34	ForeReef
Outer -South	Reserve	AUYG	AUYG39	1525.5	1525.5	903.953	1335.73	13.6667	5	7.66667	1.66667	6	18.3333	9.33333	0	0	5	Leeward	12	O1	Lagoon
Outer -South	Reserve	AUYG	AUYG40	0	129.815	6051.84	638.483	5.6	0	2	0	14	19	39.6	0	1.8	8.4	Windward	10	O34	ForeReef
Outer -South	Reserve	AUYG	AUYG41	2451.2	2732.42	3782.63	1337.16	9	0	0	0	0	21	17	0	0	3	Leeward	10	O1	ForeReef
Outer -South	Reserve	AUYG	AUYG42	0	60.1568	1048.6	261.232	3.4	2.6	23	6.33333	2.53333	5.46667	19.8667	3.06667	1.46667	6	Leeward	10	O34	Lagoon
Outer-Center	fished	AU116	AU116153	8534.4	8534.4	484.798	1135.8	10.75	6.5	5.75	3.75	2.25	19.5	10.25	2	0	20.75	Leeward	12	O1	ForeReef
Outer-Center	fished	AU116	AU116154	81.9493	414.834	157.1	394.919	29.9333	18.5333	2.17778	0.666667	3.71111	3.26667	5.4	1.33333	0.244444	3.68889	Leeward	10	O34	Lagoon
Outer-Center	fished	AU116	AU116155	3457.59	3457.59	280.49	1330.79	7.66667	9	14.6667	8	0	0	0	0	0	0	Windward	11	O1	ForeReef
Outer-Center	fished	AU116	AU116156	1564.06	1591.58	621.483	516.334	8	0	1	0	4	17	10	0	4	8	Leeward	10	O34	Lagoon
Outer-Center	fished	AU116	AU116157	1185.37	1185.37	369.835	1151.21	15	19.3333	7.33333	7	10.6667	1.66667	5.66667	0.666667	0	0.666667	Windward	11	O1	ForeReef
Outer-Center	fished	AU116	AU116158	258.206	258.206	865.932	1014.54	4.6	1.4	10.4	7.2	4.2	15.6	11.4	13	1	10	Leeward	10	O34	Lagoon
Outer-Center	Reserve	AU61A	AU61A61	1015.92	1015.92	725.923	1171.08	24	0	8	5	2.5	8	0.5	2.5	2	6.5	Leeward	11	O1	BackReef
Outer-Center	Reserve	AU61A	AU61A62	977.532	1019.08	4104.7	644.797	20.7333	11.6	0.4	4.13333	2.73333	9.8	13.7333	0	0.133333	3.13333	Windward	10	O34	ForeReef
Outer-Center	Reserve	AU61A	AU61A63	2999.57	2999.57	4757.76	1306.7	28.5	21.75	11.25	4.75	0.75	1.5	1.25	0	0.75	2	Leeward	10	O1	ForeReef
Outer-Center	Reserve	AU61A	AU61A64	33.0567	33.0567	205.985	351.14	34.1333	18.7333	5.6	1.2	3.46667	16.7333	4.66667	0	0.4	0.6	Windward	10	O34	ForeReef
Outer-Center	Reserve	AU61A	AU61A65	3832.57	5649	5645.63	2411.04	35	0	6.5	1	0.5	2.5	13	0	0	5.5	Leeward	11	O1	Lagoon
Outer-Center	Reserve	AU61A	AU61A66	149.956	152.861	886.672	466.832	26.6	5.4	8.6	1.2	0.8	10	5.6	0.4	0.6	2.4	Windward	10	O34	ForeReef
Outer-Center	Reserve	AU74	AU74147	9004.41	9004.41	17001.2	1114.24	51	1.75	14.75	3.25	0	0.25	0.5	0	0.25	0.5	Leeward	11	O1	BackReef
Outer-Center	Reserve	AU74	AU74148	365.156	382.24	338.577	978.516	15.5286	8.57143	5.81429	3.7	1.51429	6.88571	4.32857	2.85714	3.65714	9.95714	Windward	10	O34	BackReef
Outer-Center	Reserve	AU74	AU74149	5095.81	5095.81	1801.33	1824.93	16	2.25	5	4	0.25	1.25	0	3.25	0.75	6.75	Leeward	7	O1	BackReef
Outer-Center	Reserve	AU74	AU74150	1202.67	1210.94	2287.63	2534.13	36.1429	7.14286	6.65714	2.94286	0.257143	3.57143	2.34286	0.142857	3.08571	3.11429	Leeward	10	O34	BackReef
Outer-Center	Reserve	AU74	AU74151	8312.75	14824.2	7910.86	2631.59	11.3333	3.33333	8.33333	3.33333	0	0	2.66667	1.66667	3	8.66667	Leeward	11	O1	BackReef
Outer-Center	Reserve	AU74	AU74152	3540.73	3617.61	2744.87	2035.29	14.6	2	4.2	1	0	2.6	3	5	7.6	26	Leeward	10	O34	BackReef
Outer-North	fished	AU122	AU122135	94.2893	94.2893	1787.85	2256.43	2	9	0	0	0	12	17	2	0	2	Leeward	8	O1	ForeReef
Outer-North	fished	AU122	AU122136	189.409	215.035	860.841	625.804	16	5.16667	8.5	2.66667	2.33333	10.5	10	7.66667	1.66667	12.1667	Leeward	10	O34	BackReef
Outer-North	fished	AU122	AU122137	715.11	1228.48	197.995	1558.49	26.75	7	2.25	0	0	0	0	0	1.25	0	Leeward	10	O12	Lagoon
Outer-North	fished	AU122	AU122138	1225.57	1271.5	3327.5	1359.35	16.6222	8.42222	3.95556	3.88889	1.24444	13.0444	10.8444	0	0.444444	11.6222	Leeward	10	O34	ForeReef
Outer-North	fished	AU238	AU238141	1357.39	1357.39	859.056	1284.9	22	5	15.25	3.5	0	0	0	0	0.25	0	Leeward	12	O1	BackReef
Outer-North	fished	AU238	AU238142	4.55667	4.55667	51.5473	1962.64	22.4857	11.5143	1.28571	2.22857	13.2286	15.6857	12.1143	0	0.0571429	0.6	Windward	10	O34	ForeReef
Outer-North	fished	AU238	AU238143	5349.67	5349.67	30629.9	1416.34	32	5.14286	10	1.57143	0	0.428571	0	0	5.71429	0	Windward	12	O1	Lagoon
Outer-North	fished	AU238	AU238144	1080.29	1424.61	447.689	336.065	21.52	7.28	6.4	2.08	4.92	15.28	15.08	5.2	3	2.84	Leeward	10	O34	Lagoon
Outer-North	fished	AU5R	AU5R139	10219.7	10219.7	1011.14	1273.25	34.6667	0	5	2.66667	3	0	10	4.66667	0	4	Leeward	11	O1	Lagoon
Outer-North	fished	AU5R	AU5R140	637.006	637.006	211.918	2332.39	37.4286	12.1429	1.71429	3.85714	5.42857	6.71429	2	0	1.14286	1.28571	Windward	10	O34	ForeReef
Outer-North	fished	AU5R	AU5R145	2781.05	2781.05	6127.35	1421.44	29.5	8	3	3	1	3	1.5	0	3	1	Windward	11	O1	BackReef
Outer-North	fished	AU5R	AU5R146	2618.02	2649.28	262.447	957.352	20.75	0.75	8	0.25	1.5	7.25	2.75	4.5	1.75	9.5	Windward	10	O34	Lagoon
Outer-North	Reserve	AU91	AU91111	312.765	312.765	462.679	808.288	6	6.5	5.33333	5.33333	3	2.5	5.83333	8.33333	3.83333	10.5	Leeward	10	O12	BackReef
Outer-North	Reserve	AU91	AU91112	6915.71	6938.26	1448.63	971.332	7.71429	4.28571	4.08571	0.4	2.65714	10.3143	5.05714	15.3143	16.6	3.28571	Windward	10	O34	ForeReef
Outer-North	Reserve	AU91	AU91114	254.531	254.531	842.071	802.495	16.8	3.5	7	3.275	1.125	8.025	6.025	10.6	7.45	4.475	Windward	10	O34	ForeReef
Outer-North	Reserve	AU91	AU91115	463.067	463.067	680.553	1334.47	10.4	1.8	2.4	0.8	0	3.4	9.8	9.2	6.8	5.2	Leeward	11	O12	ForeReef
Outer-North	Reserve	AU91	AU91116	964.29	1108.92	2393.93	621.448	12.4	1.25714	2.85714	7	1.14286	8.97143	16.8857	2.57143	2.14286	1.25714	Leeward	10	O34	ForeReef
Outer-North	Reserve	AU96	AU96117	0	0	301.866	639.781	13	0	3	0	0	17	11	5	4	9	Windward	8	O2	ForeReef
Outer-North	Reserve	AU96	AU96118	469.239	469.239	2510.47	1271.55	6.6	0	2.4	0	10	16.6	32.2	1.4	6.6	3.8	Windward	10	O34	ForeReef
Outer-North	Reserve	AU96	AU96119	0	0	0	1204.52	17	0	16	0	0	15	5	0	4	8	Leeward	9	O2	BackReef
Outer-North	Reserve	AU96	AU96120	106.596	106.596	0	705.715	6.08	2.88	2.98667	2.13333	3.30667	2.18667	4.4	12.8133	3.77333	22.7467	Leeward	10	O34	ForeReef
Outer-North	Reserve	AU96	AU96121	0	0	0	606.016	5	4.5	13.5	0	2	9	3.5	2.5	10	6.5	Leeward	9	O2	BackReef
Outer-North	Reserve	AU96	AU96122	754.005	754.005	315.666	650.331	14.5636	5.36364	7.70909	0.181818	0.672727	6.52727	4	17.2909	7.21818	16.8	Leeward	10	O34	BackReef
Outer-North	Reserve	AUWD	AUWD103	1019.57	1019.57	1780.61	1105.62	13	4	7	1.5	5.5	8.25	12.75	8.25	2	5	Leeward	11	O12	ForeReef
Outer-North	Reserve	AUWD	AUWD104	111.912	111.912	751.236	672.9	16.6333	1.06667	5.7	1.16667	3.06667	6.93333	19.1	7	3.73333	3.83333	Windward	10	O34	ForeReef
Outer-North	Reserve	AUWD	AUWD105	670.751	670.751	13399.4	2913.99	24.75	13.75	3.25	7	2	5.75	3.25	0	3.5	3	Windward	11	O12	BackReef
Outer-North	Reserve	AUWD	AUWD106	99.4993	99.4993	455.629	926.194	5	6.2	4.56	2.6	6.44	7.44	6.4	0.6	1.72	6.8	Leeward	10	O34	BackReef
Outer-North	Reserve	AUYD	AUYD107	37.2304	37.2304	556.409	972.699	11	0	2	0	0	20	3	5	12	7	Leeward	10	O12	BackReef
Outer-North	Reserve	AUYD	AUYD108	230.187	580.107	1669.08	585.208	23.9667	3	2.96667	1.1	4.66667	6.6	11.4333	0	0.5	8.26667	Windward	10	O34	ForeReef
Outer-North	Reserve	AUYD	AUYD109	4704.34	4704.34	3818.77	1155.62	24.5	2.5	6	0	0.5	7	19.5	0	2	5.5	Leeward	10	O12	BackReef
Outer-North	Reserve	AUYD	AUYD110	449.112	449.112	438.755	518.156	10.6667	2	3.7	3.16667	2.26667	10.6667	5.43333	0.133333	0.9	8.1	Windward	10	O34	BackReef
